# Supplementary material for: Generalist Predators Shape Biotic Resistance along a Tropical Island Chain
Source: Plants (Basel). 2023 Sep 18;12(18):3304. doi: 10.3390/plants12183304 (PMC10536499; doi:10.3390/plants12183304)
Supplement: Supplementary file 1 [file plants-12-03304-s001.zip]

Archive with 1 entries (1 files):
- plants-2600832-supplementary.pdf
